# Supplementary material for: Quantifying antibiotic resistome risks across environmental niches: the L-ARRAP for long-read metagenomic profiling
Source: Brief Bioinform. 2025 Oct 9;26(5):bbaf535. doi: 10.1093/bib/bbaf535 (PMC12510455; doi:10.1093/bib/bbaf535)
Supplement: Supplementary_Table_bbaf535 [file supplementary_table_bbaf535.xlsx]

## Sheet: Table
Supplementary Tables
Table S1: The detailed information of all metagenomic samples used in this study
Table S2: The important drug-resistant pathogens from WHO and ESKAPE

## Sheet: TableS1
Table S1: The detailed information of all metagenomic samples used in this study.
Sample ID	Niche	BioProject	Size(bp)	N50	Number_of_Reads	Mean_Read_Length	Mean_Quality
M2.1	Hospital wastewater	PRJNA999488	166858310	607	327216	509.9	16
M2.2			192477334	750	364779	527.7	16
M2.3			163973680	655	325981	503	15.9
M2.4			173002493	574	355594	486.5	15.8
M3.1			278718610	4381	131683	2116.6	13.9
M3.2			937817583	3420	553397	1694.7	13.6
M3.3			822559728	3049	463003	1776.6	13.8
M3.4			1377289840	3069	850759	1618.9	13.4
CH1	Chaohu Lake	PRJNA1180269	4121658638	5017	2155372	2190.8	10.9
CH2			5771026977	6345	2553694	2546.8	11.6
CH3			6416432446	4980	3497031	2145.4	10.3
CH4			5545417517	5969	2823518	2278	10
H1	Human Faeces	PRJNA929328	671397501	8876	175688	3821.5	10.1
H2			621208990	4318	415850	1493.8	10.3
H3			18301861018	3630	9458001	1935.1	10.1
H4			6142635041	2576	4995762	1229.6	10.4
H5			7417504	8608	2225	3333.7	9.1
H6			7172747445	11085	1796076	3993.6	10.8
H7			586629956	8575	349013	1680.8	10.4
H8			334716870	11937	64531	5186.9	10.9
H9			3060011379	2017	2501439	1223.3	11.2
H10			17303442552	8114	5349417	3234.6	11.1
H11			9634132287	9035	1849950	5207.8	10.9
H12			9083076739	10902	2707026	3355.4	10
H13			113010370	7118	63977	1766.4	8.4
H14			22586356795	2338	20730024	1089.5	12.6
H15			117044414	11476	26621	4396.7	8.5
H16			17566896039	7404	9425228	1863.8	10.1
H17			222748962	13625	40019	5566.1	8.3
H18			162216522	5102	138188	1173.9	10
H19			3355935640	10044	1195012	2808.3	10
H20			4979114368	12296	1281453	3885.5	10.4
H21			953691122	5921	700483	1361.5	9.2
H22			11352781442	14028	2644334	4293.2	10.4
H23			495883698	12604	184720	2684.5	10
H24			5892102765	11055	2020860	2915.6	10.3
H25			15180186455	5643	11257798	1348.4	10.4
H26			161905813	8111	58020	2790.5	10.1
H27			8652140812	3696	6375624	1357.1	10.2
H28			180309993	7269	82541	2184.5	8
H29			6457515967	12271	2253943	2865	9.1
H30			3573757456	5183	2251794	1587.1	9.8
H31			402556319	7999	127334	3161.4	9.7
H32			13017290507	4931	8238576	1580	10.5
H33			1811210786	6090	561931	3223.2	10.6
H34			992602120	7167	467097	2125	10.5
H35			16991983680	6155	6219183	2732.2	9.5
H36			671718392	10341	204697	3281.5	11.1
H37			819791215	1468	853517	960.5	9.9
H38			3985015009	1637	4603777	865.6	10.4
H39			18119227428	4990	8882081	2040	11.1
H40			731979016	5250	324483	2255.8	9.2
H41			187750076	1112	257457	729.2	10.1
H42			10550924522	5708	6369406	1656.5	10.2
H43			389172161	3901	250271	1555	9.2
H44			171094361	8772	91296	1874.1	10.2
H45			1230047024	11632	189735	6483	11.3
H46			2161346768	10627	432415	4998.3	9.3
H47			5685420738	2344	4595350	1237.2	10.3
H48			6323493577	6396	2365051	2673.7	11.3
H49			11410368741	8492	3522219	3239.5	11.2
H50			12652545818	11882	3793290	3335.5	10.1
H51			624336498	4238	504101	1238.5	10.4
H52			183832454	8296	79877	2301.4	8.3
H53			10234727383	11166	2075265	4931.8	11
H54			6722429379	6349	3747458	1793.9	9.6
H55			8085329304	11128	2545093	3176.8	9.7
H56			189161393	8229	82008	2306.6	8.3
H57			13903744382	12155	2452425	5669.4	9.7
H58			18440435961	11608	3046425	6053.1	9.6
H59			4208735527	8163	1439180	2924.4	11
H60			8921609920	8532	2438062	3659.3	11.4
H61			22384057902	17439	2769353	8082.8	10
H62			3826344825	8021	913550	4188.4	11.2
H63			3687818011	7264	1361290	2709.1	10.4
H64			9989058691	5316	5736176	1741.4	9.9
H65			1975405244	2335	1593523	1239.6	9.7
H66			15397537240	9940	4185619	3678.7	10.4
H67			1213589086	5794	509429	2382.3	10.6
H68			6028835944	6512	2489683	2421.5	11
H69			21831470280	4671	13016404	1677.2	11.9
H70			2156471361	7403	497213	4337.1	11.2
H71			10906039986	8944	4796785	2273.6	12.2
H72			12970999469	2200	13237057	979.9	12.4
H73			2748269067	6270	1038322	2646.8	10.7
H74			10533163726	1164	14266724	738.3	12.4
H75			13015374081	2468	12107509	1075	12.1
H76			14893895253	5846	8492845	1753.7	12.4
H77			11300899826	1136	14965441	755.1	12.1
H78			15803930203	9659	8064149	1959.8	12
H79			10727874737	5668	5695285	1883.6	12.2
H80			14615749988	6590	7123866	2051.7	12
H81			13771415495	5034	9256543	1487.7	12.1
H82			1151449371	1194	1377779	835.7	11
H83			8706320714	5985	4522339	1925.2	11.1
H84			4487929618	8566	1370242	3275.3	11.9

## Sheet: TableS2
Table S2: The important drug-resistant pathogens from WHO and ESKAPE
Importance (WHO)	Pathogen	Source
Critical	Acinetobacter baumannii	WHO, ESKAPE
	Pseudomonas aeruginosa	WHO, ESKAPE
	Enterobacteriaceae	WHO
High	Enterococcus faecium	WHO, ESKAPE
	Staphylococcus aureus	WHO, ESKAPE
	Helicobacter pylori	WHO
	Campylobacter spp	WHO
	Salmonellae	WHO
	Neisseria gonorrhoeae	WHO
Medium	Streptococcus pneumoniae	WHO
	Haemophilus influenzae	WHO
	Shigella spp	WHO
	Klebsiellapneumonia	ESKAPE
	Enterobacter species	ESKAPE
